# Supplementary material for: Investigating the Role of Antigen Orientation on the Immune Response Elicited by Neisseria meningitidis Factor H Binding Protein on GMMA
Source: Vaccines (Basel). 2022 Jul 26;10(8):1182. doi: 10.3390/vaccines10081182 (PMC9331691; doi:10.3390/vaccines10081182)
Supplement: Supplementary file 1 [file vaccines-10-01182-s001.zip]

Archive with 1 entries (1 files):
- vaccines-1804430-supplementary.pdf
